# Supplementary material for: Dynamics of the Microbiota in Response to Host Infection
Source: PLoS One. 2014 Jul 11;9(7):e95534. doi: 10.1371/journal.pone.0095534 (PMC4094490; doi:10.1371/journal.pone.0095534)
Supplement: Table S1 — Sample key. (TXT) [file pone.0095534.s003.txt]

# Table S1 Sample Key and Experimental Analyses						
"# Sequenced samples, with ""Y"" under column ""16S sequencing"", are deposited in NCBI's Short Read Archive under BioProjectID 202962"						
						
Sample	Days post-inoculation	Site	Mouse#	Status	16S sequencing	Quantitative Culture
T03_IL01	3	ileum	1	Uninfected	Y	Y
T03_IL02	3	ileum	2	Uninfected	Y	Y
T03_IL03	3	ileum	3	Uninfected	Y	Y
T03_IL04	3	ileum	4	Uninfected		Y
T03_IL05	3	ileum	5	Uninfected		Y
T03_IL06	3	ileum	6	Infected		Y
T03_IL07	3	ileum	7	Infected		Y
T03_IL08	3	ileum	8	Infected	Y	Y
T03_IL09	3	ileum	9	Infected	Y	Y
T03_IL10	3	ileum	10	Infected	Y	Y
T03_CE01	3	cecum	1	Uninfected	Y	Y
T03_CE02	3	cecum	2	Uninfected	Y	Y
T03_CE03	3	cecum	3	Uninfected	Y	Y
T03_CE04	3	cecum	4	Uninfected		Y
T03_CE05	3	cecum	5	Uninfected		Y
T03_CE06	3	cecum	6	Infected		Y
T03_CE07	3	cecum	7	Infected		Y
T03_CE08	3	cecum	8	Infected	Y	Y
T03_CE09	3	cecum	9	Infected	Y	Y
T03_CE10	3	cecum	10	Infected	Y	Y
T03_DC01	3	distal colon	1	Uninfected	Y	Y
T03_DC02	3	distal colon	2	Uninfected	Y	Y
T03_DC03	3	distal colon	3	Uninfected	Y	Y
T03_DC04	3	distal colon	4	Uninfected		Y
T03_DC05	3	distal colon	5	Uninfected		Y
T03_DC06	3	distal colon	6	Infected		Y
T03_DC07	3	distal colon	7	Infected		
T03_DC08	3	distal colon	8	Infected	Y	Y
T03_DC09	3	distal colon	9	Infected	Y	Y
T03_DC10	3	distal colon	10	Infected	Y	Y
T07_IL01	7	ileum	1	Uninfected		Y
T07_IL02	7	ileum	2	Uninfected		Y
T07_IL03	7	ileum	3	Uninfected		
T07_IL04	7	ileum	4	Uninfected		Y
T07_IL05	7	ileum	5	Uninfected		Y
T07_IL06	7	ileum	6	Infected		
T07_IL07	7	ileum	7	Infected		Y
T07_IL08	7	ileum	8	Infected		Y
T07_IL09	7	ileum	9	Infected		Y
T07_IL10	7	ileum	10	Infected		Y
T07_CE01	7	cecum	1	Uninfected	Y	Y
T07_CE02	7	cecum	2	Uninfected	Y	Y
T07_CE03	7	cecum	3	Uninfected	Y	Y
T07_CE04	7	cecum	4	Uninfected		Y
T07_CE05	7	cecum	5	Uninfected		Y
T07_CE06	7	cecum	6	Infected		Y
T07_CE07	7	cecum	7	Infected		Y
T07_CE08	7	cecum	8	Infected	Y	Y
T07_CE09	7	cecum	9	Infected	Y	Y
T07_CE10	7	cecum	10	Infected	Y	Y
T07_DC01	7	distal colon	1	Uninfected	Y	Y
T07_DC02	7	distal colon	2	Uninfected		Y
T07_DC03	7	distal colon	3	Uninfected	Y	Y
T07_DC04	7	distal colon	4	Uninfected		Y
T07_DC05	7	distal colon	5	Uninfected		Y
T07_DC06	7	distal colon	6	Infected		Y
T07_DC07	7	distal colon	7	Infected		Y
T07_DC08	7	distal colon	8	Infected		Y
T07_DC09	7	distal colon	9	Infected	Y	Y
T07_DC10	7	distal colon	10	Infected	Y	Y
T10_IL01	10	ileum	1	Uninfected	Y	Y
T10_IL02	10	ileum	2	Uninfected	Y	Y
T10_IL03	10	ileum	3	Uninfected	Y	Y
T10_IL04	10	ileum	4	Uninfected		Y
T10_IL05	10	ileum	5	Uninfected		Y
T10_IL06	10	ileum	6	Infected		Y
T10_IL07	10	ileum	7	Infected		Y
T10_IL08	10	ileum	8	Infected	Y	Y
T10_IL09	10	ileum	9	Infected	Y	Y
T10_IL10	10	ileum	10	Infected	Y	Y
T10_CE01	10	cecum	1	Uninfected	Y	Y
T10_CE02	10	cecum	2	Uninfected	Y	Y
T10_CE03	10	cecum	3	Uninfected		Y
T10_CE04	10	cecum	4	Uninfected		Y
T10_CE05	10	cecum	5	Uninfected		Y
T10_CE06	10	cecum	6	Infected		Y
T10_CE07	10	cecum	7	Infected		Y
T10_CE08	10	cecum	8	Infected	Y	Y
T10_CE09	10	cecum	9	Infected	Y	Y
T10_CE10	10	cecum	10	Infected	Y	Y
T10_DC01	10	distal colon	1	Uninfected	Y	Y
T10_DC02	10	distal colon	2	Uninfected	Y	Y
T10_DC03	10	distal colon	3	Uninfected		Y
T10_DC04	10	distal colon	4	Uninfected	Y	Y
T10_DC05	10	distal colon	5	Uninfected		Y
T10_DC06	10	distal colon	6	Infected		Y
T10_DC07	10	distal colon	7	Infected		Y
T10_DC08	10	distal colon	8	Infected	Y	Y
T10_DC09	10	distal colon	9	Infected	Y	Y
T10_DC10	10	distal colon	10	Infected	Y	Y
T14_IL01	14	ileum	1	Uninfected	Y	Y
T14_IL02	14	ileum	2	Uninfected	Y	Y
T14_IL03	14	ileum	3	Uninfected	Y	Y
T14_IL04	14	ileum	4	Uninfected		Y
T14_IL05	14	ileum	5	Uninfected		Y
T14_IL06	14	ileum	6	Infected		Y
T14_IL07	14	ileum	7	Infected		Y
T14_IL08	14	ileum	8	Infected	Y	Y
T14_IL09	14	ileum	9	Infected		Y
T14_IL10	14	ileum	10	Infected	Y	Y
T14_CE01	14	cecum	1	Uninfected	Y	Y
T14_CE02	14	cecum	2	Uninfected	Y	Y
T14_CE03	14	cecum	3	Uninfected	Y	Y
T14_CE04	14	cecum	4	Uninfected		Y
T14_CE05	14	cecum	5	Uninfected		Y
T14_CE06	14	cecum	6	Infected		Y
T14_CE07	14	cecum	7	Infected		Y
T14_CE08	14	cecum	8	Infected	Y	Y
T14_CE09	14	cecum	9	Infected	Y	Y
T14_CE10	14	cecum	10	Infected	Y	Y
T14_DC01	14	distal colon	1	Uninfected		Y
T14_DC02	14	distal colon	2	Uninfected		Y
T14_DC03	14	distal colon	3	Uninfected		Y
T14_DC04	14	distal colon	4	Uninfected		Y
T14_DC05	14	distal colon	5	Uninfected		Y
T14_DC06	14	distal colon	6	Infected		Y
T14_DC07	14	distal colon	7	Infected		Y
T14_DC08	14	distal colon	8	Infected		Y
T14_DC09	14	distal colon	9	Infected		Y
T14_DC10	14	distal colon	10	Infected		Y
T21_IL01	21	ileum	1	Uninfected		Y
T21_IL02	21	ileum	2	Uninfected		Y
T21_IL03	21	ileum	3	Uninfected		Y
T21_IL04	21	ileum	4	Uninfected		Y
T21_IL05	21	ileum	5	Uninfected		Y
T21_IL06	21	ileum	6	Infected		Y
T21_IL07	21	ileum	7	Infected		Y
T21_IL08	21	ileum	8	Infected		Y
T21_IL09	21	ileum	9	Infected		Y
T21_IL10	21	ileum	10	Infected		Y
T21_CE01	21	cecum	1	Uninfected		Y
T21_CE02	21	cecum	2	Uninfected		Y
T21_CE03	21	cecum	3	Uninfected		Y
T21_CE04	21	cecum	4	Uninfected		Y
T21_CE05	21	cecum	5	Uninfected		Y
T21_CE06	21	cecum	6	Infected		Y
T21_CE07	21	cecum	7	Infected		Y
T21_CE08	21	cecum	8	Infected		Y
T21_CE09	21	cecum	9	Infected		Y
T21_CE10	21	cecum	10	Infected		Y
T21_DC01	21	distal colon	1	Uninfected		Y
T21_DC02	21	distal colon	2	Uninfected		Y
T21_DC03	21	distal colon	3	Uninfected		Y
T21_DC04	21	distal colon	4	Uninfected		Y
T21_DC05	21	distal colon	5	Uninfected		Y
T21_DC06	21	distal colon	6	Infected		Y
T21_DC07	21	distal colon	7	Infected		Y
T21_DC08	21	distal colon	8	Infected		Y
T21_DC09	21	distal colon	9	Infected		Y
T21_DC10	21	distal colon	10	Infected		Y
T28_IL01	28	ileum	1	Uninfected	Y	Y
T28_IL02	28	ileum	2	Uninfected	Y	Y
T28_IL03	28	ileum	3	Uninfected	Y	Y
T28_IL04	28	ileum	4	Uninfected		Y
T28_IL05	28	ileum	5	Uninfected		Y
T28_IL06	28	ileum	6	Infected		Y
T28_IL07	28	ileum	7	Infected		Y
T28_IL08	28	ileum	8	Infected	Y	Y
T28_IL09	28	ileum	9	Infected	Y	Y
T28_IL10	28	ileum	10	Infected	Y	Y
T28_CE01	28	cecum	1	Uninfected	Y	Y
T28_CE02	28	cecum	2	Uninfected	Y	Y
T28_CE03	28	cecum	3	Uninfected	Y	Y
T28_CE04	28	cecum	4	Uninfected		Y
T28_CE05	28	cecum	5	Uninfected		Y
T28_CE06	28	cecum	6	Infected		Y
T28_CE07	28	cecum	7	Infected		Y
T28_CE08	28	cecum	8	Infected	Y	Y
T28_CE09	28	cecum	9	Infected	Y	Y
T28_CE10	28	cecum	10	Infected	Y	Y
T28_DC01	28	distal colon	1	Uninfected	Y	Y
T28_DC02	28	distal colon	2	Uninfected	Y	Y
T28_DC03	28	distal colon	3	Uninfected		Y
T28_DC04	28	distal colon	4	Uninfected	Y	Y
T28_DC05	28	distal colon	5	Uninfected		Y
T28_DC06	28	distal colon	6	Infected		Y
T28_DC07	28	distal colon	7	Infected		Y
T28_DC08	28	distal colon	8	Infected	Y	Y
T28_DC09	28	distal colon	9	Infected	Y	Y
T28_DC10	28	distal colon	10	Infected	Y	Y
T62_IL01	62	ileum	1	Uninfected	Y	Y
T62_IL02	62	ileum	2	Uninfected	Y	Y
T62_IL03	62	ileum	3	Uninfected	Y	Y
T62_IL04	62	ileum	4	Infected	Y	Y
T62_IL05	62	ileum	5	Infected	Y	Y
T62_IL06	62	ileum	6	Infected	Y	Y
T62_CE01	62	cecum	1	Uninfected	Y	Y
T62_CE02	62	cecum	2	Uninfected	Y	Y
T62_CE03	62	cecum	3	Uninfected	Y	Y
T62_CE04	62	cecum	4	Infected	Y	Y
T62_CE05	62	cecum	5	Infected	Y	Y
T62_CE06	62	cecum	6	Infected	Y	Y
T62_DC01	62	distal colon	1	Uninfected	Y	Y
T62_DC02	62	distal colon	2	Uninfected	Y	Y
T62_DC03	62	distal colon	3	Uninfected	Y	Y
T62_DC04	62	distal colon	4	Infected	Y	Y
T62_DC05	62	distal colon	5	Infected	Y	Y
T62_DC06	62	distal colon	6	Infected	Y	Y
