# Supplementary material for: Dynamics of the Microbiota in Response to Host Infection
Source: PLoS One. 2014 Jul 11;9(7):e95534. doi: 10.1371/journal.pone.0095534 (PMC4094490; doi:10.1371/journal.pone.0095534)
Supplement: Table S2 — Sample barcode key for samples submitted for 16S rRNA gene sequencing. (TXT) [file pone.0095534.s004.txt]

# Barcodes used on individual plates for all sequenced samples			
			
			
sample	barcode	region	plate
T03_CE01	AACCAACC	1	1
T03_CE02	AACCAAGG	1	1
T03_CE03	AACCATCG	1	1
T03_CE08	AACCATGC	1	1
T03_CE09	AACCGCAT	1	1
T03_CE10	AACCGCTA	1	1
T10_CE01	AACCGGAA	2	1
T10_CE02	AACCGGTT	2	1
T10_CE03	AACCTACG	2	1
T10_CE08	AACCTAGC	2	1
T10_CE09	AACCTTCC	2	1
T10_CE10	AACCTTGG	2	1
T28_CE01	AACCGGTT	3	1
T28_CE02	AACGAAGC	3	1
T28_CE03	AACGATCC	3	1
T28_CE08	AACGATGG	3	1
T28_CE09	AACGCCAT	3	1
T28_CE10	AACGCCTA	3	1
T03_DC01	AACGCGAA	4	1
T03_DC02	AACGCGTT	4	1
T03_DC03	AACGGCAA	4	1
T03_DC08	AACGTACC	4	1
T03_DC09	AACGTAGG	4	1
T03_DC10	AAGCTTGC	4	1
T10_DC01	AACGTTCG	5	1
T10_DC02	AACGTTGC	5	1
T10_DC03	AAGCAACG	5	1
T10_DC08	AAGCAAGC	5	1
T10_DC09	AAGCATCC	5	1
T10_DC10	AAGCATGG	5	1
T28_DC01	AAGCCGTT	6	1
T28_DC02	AAGCGCAA	6	1
T28_DC08	AAGCGGAT	6	1
T28_DC09	AAGCGGTA	6	1
T28_DC10	AAGCTACC	6	1
T28_DC04	AAGGCCTT	6	1
T03_IL01	AACGGCTT	7	1
T03_IL02	AAGCAACG	7	1
T03_IL03	AAGCGCTT	7	1
T03_IL08	AAGCTAGG	7	1
T03_IL09	AAGCTTCG	7	1
T03_IL10	AAGGAACC	7	1
T10_IL01	AAGGAAGG	8	1
T10_IL02	AAGGATCG	8	1
T10_IL03	AAGGATGC	8	1
T10_IL08	AAGGCCAA	8	1
T10_IL09	AAGGCGAT	8	1
T10_IL10	AAGGCGTA	8	1
			
T07_CE01	AACCAACC	1	2
T07_CE02	AACCAAGG	1	2
T07_CE03	AACCATCG	1	2
T07_CE08	AACCATGC	1	2
T07_CE09	AACCGCAT	1	2
T07_CE10	AACCGCTA	1	2
T14_CE01	AACCGGAA	2	2
T14_CE02	AACCGGTT	2	2
T14_CE03	AACCTACG	2	2
T14_CE08	AACCTAGC	2	2
T14_CE09	AACCTTCC	2	2
T14_CE10	AACCTTGG	2	2
T07_DC01	AACCGGTT	3	2
T07_DC03	AACGATCC	3	2
T07_DC08	AACGATGG	3	2
T07_DC09	AACGCCAT	3	2
T07_DC10	AACGCCTA	3	2
T07_DC04	AAGCAACG	3	2
T14_DC01	AACGCGAA	4	2
T14_DC02	AACGCGTT	4	2
T14_DC03	AACGGCAA	4	2
T14_DC07	AACGTACC	4	2
T14_DC09	AACGTTCG	4	2
T14_DC10	AACGTTGC	4	2
T07_IL01	AAGCATCC	5	2
T07_IL02	AAGCATGG	5	2
T07_IL03	AAGCCGTT	5	2
T07_IL08	AAGCGCAA	5	2
T07_IL09	AAGCGCTT	5	2
T07_IL10	AAGCGGAT	5	2
T14_IL01	AAGCGGTA	6	2
T14_IL02	AAGCTACC	6	2
T14_IL03	AAGCTAGG	6	2
T14_IL08	AAGCTTCG	6	2
T14_IL10	AAGGAACC	6	2
T28_IL01	AAGGAAGG	7	2
T28_IL02	AAGGATCG	7	2
T28_IL03	AAGGATGC	7	2
T28_IL08	AAGGCCAA	7	2
T28_IL09	AAGGCCTT	7	2
T28_IL10	AAGGCGAT	7	2
T03_CE07	AACCATGC	8	2
T28_CE01	AACCGGTT	8	2
T10_CE03B	AAGCAACG	8	2
T28_DC01B	AAGCCGTT	8	2
T10_DC03B	AAGCAAGC	8	2
			
T62_DC01	AAGGAACC	1	3
T62_DC02	AAGGAAGG	1	3
T62_DC03	AAGGATCG	1	3
T62_DC04	AAGGATGC	1	3
T62_DC05	AAGGCCAA	1	3
T62_DC06	AAGGCCTT	1	3
T62_CE01	AAGGCGAT	2	3
T62_CE02	AAGGCGTA	2	3
T62_CE03	AAGGTACG	2	3
T62_CE04	AAGGTAGC	2	3
T62_CE05	AAGGTTCC	2	3
T62_CE06	AAGGTTGG	2	3
T62_IL01	AATACCGC	3	3
T62_IL02	AATACGCC	3	3
T62_IL03	AATAGCGG	3	3
T62_IL04	AATAGGCG	3	3
T62_IL05	AATTCCGG	3	3
T62_IL06	AATTCGCG	3	3
