# Supplementary material for: Dynamics of the Microbiota in Response to Host Infection
Source: PLoS One. 2014 Jul 11;9(7):e95534. doi: 10.1371/journal.pone.0095534 (PMC4094490; doi:10.1371/journal.pone.0095534)
Supplement: Dataset S2 — Colony Forming Units per gram of input tissue for cultured organisms. (TXT) [file pone.0095534.s006.txt]

sample ID	C. rodentium CFU/g	E. hormachei CFU/g	L. johnsonii CFU/g	L. murinus CFU/g	L. reuteri CFU/g	P. vulgaris CFU/g
T03_DC01	0	190476.1905	0	16666.66667	0	23809.52381
T03_DC02	0	0	0	0	0	0
T03_DC03	0	0	0	0	0	1000
T03_DC04	0	0	0	0	0	0
T03_DC05	0	0	0	0	0	0
T03_DC06	235294.1176	411764.7059	0	164705.8824	164705.8824	0
T03_DC07	1272727.273	0	36363.63636	18181.81818	18181.81818	0
T03_DC08	20000000	0	0	20000	20000	0
T03_DC09	138095238.1	428571.4286	0	0	0	0
T03_DC10	7692307.692	3846153.846	0	0	0	0
T07_DC01	0	0	0	0	0	0
T07_DC02	0	0	0	0	0	0
T07_DC03	0	0	0	0	0	0
T07_DC04	0	0	0	0	0	0
T07_DC05	0	0	0	0	0	0
T07_DC06	15424164.52	0	102827763.5	128534704.4	0	0
T07_DC07	185064935.1	0	0	0	0	0
T07_DC08	258426966.3	0	78651.68539	78651.68539	0	0
T07_DC09	203539823	0	35398.23009	35398.23009	0	0
T07_DC10	8444444.444	0	0	0	0	0
T10_DC01	0	0	52500000	5000000	5000000	150000
T10_DC02	0	0	0	0	0	207142.8571
T10_DC03	0	0	0	0	0	176923.0769
T10_DC04	0	0	230434.7826	47826.08696	26086.95652	56521.73913
T10_DC05	0	0	0	0	0	800000
T10_DC06	9090909.091	27272727.27	4545.454545	45454.54545	0	0
T10_DC07	44444444.44	18518518.52	51851.85185	129629.6296	0	0
T10_DC08	39285714.29	10714285.71	39285.71429	357142.8571	0	0
T10_DC09	2702702.703	27027027.03	0	772200772.2	0	0
T10_DC10	NaN	0	0	164285.7143	0	0
T14_DC01	0	2333333.333	0	0	0	213333.3333
T14_DC02	0	0	25000	0	12500	25000
T14_DC03	0	0	0	0	0	0
T14_DC04	0	3000000	0	0	0	0
T14_DC05	0	700000	10000	80000	10000	0
T14_DC06	1538461.538	1923076.923	769230.7692	4615384.615	0	153846.1538
T14_DC07	10000000	10000000	0	4000000	0	0
T14_DC08	20000000	10000000	40000	4420000	360000	0
T14_DC09	38235294.12	58823529.41	2941.176471	44117.64706	8823.529412	0
T14_DC10	225000000	50000000	500000	128000000	2000000	0
T21_DC01	0	416666.6667	0	0	0	0
T21_DC02	0	0	0	0	0	0
T21_DC03	0	0	0	0	0	0
T21_DC04	0	0	0	0	0	0
T21_DC05	0	0	0	0	0	0
T21_DC06	0	0	44000	36000	0	0
T21_DC07	0	0	377272.7273	172727.2727	0	0
T21_DC08	0	43478.26087	391304347.8	4347.826087	0	0
T21_DC09	0	0	0	NaN	0	0
T21_DC10	3750	0	8333.333333	95833.33333	0	NaN
T28_DC01	0	0	100000	100000	0	0
T28_DC02	0	0	20000	0	0	0
T28_DC03	0	0	0	0	0	0
T28_DC04	0	0	366666.6667	0	0	0
T28_DC05	0	0	0	0	0	0
T28_DC06	0	0	0	4761.904762	0	0
T28_DC07	0	0	0	33333.33333	0	0
T28_DC08	0	0	0	NaN	0	0
T28_DC09	0	0	0	NaN	0	0
T28_DC10	0	190476.1905	66666.66667	95238.09524	0	0
T62_DC01	0	0	0	12500	0	0
T62_DC02	0	0	0	0	0	0
T62_DC03	0	0	0	0	0	0
T62_DC04	0	0	160000	193333.3333	180000	0
T62_DC05	0	0	0	58333.33333	0	0
T62_DC06	0	0	0	0	0	0
T03_CE01	0	116049382.7	49382716.05	271604938.3	1234567901	197530.8642
T03_CE02	0	74074.07407	148148148.1	1851851852	407407407.4	7407407.407
T03_CE03	0	66666.66667	755555555.6	333333333.3	1555555556	111111.1111
T03_CE04	0	93750	312500000	156250000	1312500000	1093750
T03_CE05	0	888888.8889	722222222.2	222222222.2	2069444444	888888.8889
T03_CE06	0	28813559.32	84745762.71	203389830.5	101694915.3	33898.30508
T03_CE07	640000	96000000	80000000	1840000000	360000000	24000000
T03_CE08	409090.9091	81818181.82	159090909.1	1818181818	409090909.1	4545454.545
T03_CE09	456140.3509	28070175.44	140350877.2	1403508772	1228070.175	140350.8772
T03_CE10	9677419.355	322580645.2	0	209677419.4	596774193.5	0
T07_CE01	0	2388535.032	270700636.9	135350318.5	119426751.6	159.2356688
T07_CE02	0	2615518.745	244115082.8	488230165.6	0	1133.391456
T07_CE03	0	4878048.78	292682926.8	609756097.6	24390243.9	34390.2439
T07_CE04	0	738916.2562	295566502.5	1740558292	0	26600.98522
T07_CE05	0	5689900.427	711237553.3	526315789.5	0	19345.66145
T07_CE06	NaN	NaN	1730205279	1554252199	1407624633	60703.81232
T07_CE07	94059405.94	74257425.74	412541254.1	775577557.8	907590759.1	0
T07_CE08	1474358.974	2136752.137	85470085.47	598290598.3	64102564.1	11752.13675
T07_CE09	37433628.32	0	530973451.3	530973451.3	353982300.9	173451.3274
T07_CE10	5637254.902	0	98039215.69	441176470.6	49019607.84	52205.88235
T10_CE01	0	172413.7931	1775862069	86206896.55	551724137.9	12068.96552
T10_CE02	0	583333.3333	750000000	83333333.33	416666666.7	33333.33333
T10_CE03	0	6666666.667	900000000	133333333.3	166666666.7	200000
T10_CE04	0	656250	1062500000	656250000	62500000	25000
T10_CE05	0	781250	703125000	921875000	171875000	296875
T10_CE06	35483870.97	154838709.7	6451612.903	258064516.1	32258064.52	0
T10_CE07	30612244.9	20408163.27	2040816.327	693877551	81632653.06	0
T10_CE08	38297872.34	85106382.98	21276595.74	170212766	21276595.74	0
T10_CE09	2941176.471	117647058.8	88235294.12	352941176.5	58823529.41	0
T10_CE10	384615.3846	46153846.15	1538461.538	307692307.7	1153846.154	38461.53846
T14_CE01	0	70212765.96	404255319.1	63829787.23	468085106.4	21276.59574
T14_CE02	0	20000000	1257142857	28571428.57	514285714.3	114285.7143
T14_CE03	0	10869565.22	NaN	NaN	NaN	4347.826087
T14_CE04	0	37037037.04	NaN	NaN	NaN	18518.51852
T14_CE05	0	62222222.22	644444444.4	133333333.3	1133333333	22222.22222
T14_CE06	8695652.174	91304347.83	608695652.2	2565217391	434782608.7	0
T14_CE07	30769230.77	42307692.31	38461538.46	730769230.8	230769230.8	0
T14_CE08	4761904.762	119047619	71428571.43	1928571429	47619047.62	95238.09524
T14_CE09	2083333.333	208333333.3	83333333.33	1687500000	41666666.67	62500
T14_CE10	87719298.25	175438596.5	70175438.6	1000000000	52631578.95	0
T21_CE01	0	1000000	169491525.4	16949152.54	0	64406.77966
T21_CE02	0	14285714.29	412698412.7	15873015.87	95238095.24	31746.03175
T21_CE03	0	10869565.22	282608695.7	108695652.2	108695652.2	13043478.26
T21_CE04	0	9523809.524	214285714.3	95238095.24	928571428.6	95238.09524
T21_CE05	0	156862.7451	19607843.14	39215686.27	78431372.55	31372.54902
T21_CE06	0	3333333.333	500000000	666666666.7	16000000	33333.33333
T21_CE07	4347.826087	18840579.71	768115942	521739130.4	362318840.6	202898.5507
T21_CE08	333.3333333	3333333.333	1166666667	333333333.3	200000000	286666.6667
T21_CE09	3555.555556	933333.3333	644444444.4	1244444444	44444444.44	111111.1111
T21_CE10	9500	200000	1300000000	1700000000	300000000	445000
T28_CE01	0	235955.0562	325842696.6	33707865.17	22471910.11	39325.8427
T28_CE02	0	0	2289156627	301204819.3	216867469.9	78313.25301
T28_CE03	0	30303.0303	393939393.9	9393939.394	272727272.7	90909.09091
T28_CE04	0	452380.9524	833333333.3	8095238.095	333333333.3	100000
T28_CE05	0	327868.8525	754098360.7	622950819.7	180327868.9	16393.44262
T28_CE06	0	3333333.333	100000000	6666666667	3866666667	43333.33333
T28_CE07	0	4838709.677	64516129.03	4838709677	677419354.8	0
T28_CE08	0	218181.8182	2181818.182	3636363636	2727272727	40000
T28_CE09	0	142857.1429	3571428571	2380952381	952380952.4	0
T28_CE10	0	0	888888888.9	3333333333	2333333333	0
T62_CE01	0	64516129.03	3064516129	209677419.4	1693548387	40322.58065
T62_CE02	0	31250000	1312500000	500000000	500000000	193750
T62_CE03	0	222222222.2	1000000000	1066666667	1066666667	222222.2222
T62_CE04	0	5357142.857	642857142.9	15357142857	6857142857	785714.2857
T62_CE05	0	581395.3488	558139534.9	4395348837	1209302326	44186.04651
T62_CE06	0	4629629.63	166666666.7	2166666667	407407407.4	222222.2222
T03_IL01	0	27027.02703	1729729730	34324324.32	2783783784	162162.1622
T03_IL02	0	27027.02703	243243243.2	162162162.2	486486486.5	0
T03_IL03	NaN	NaN	264705882.4	11764705882	4470588235	NaN
T03_IL04	0	0	5269230769	34230769.23	269230769.2	0
T03_IL05	0	32258.06452	64516129.03	2258064.516	451612903.2	0
T03_IL06	0	128205.1282	307692307.7	358974359	717948717.9	0
T03_IL07	31578947.37	0	0	5789473.684	5789473.684	31578.94737
T03_IL08	0	0	37777777.78	51666666.67	70000000	0
T03_IL09	1612903.226	3225806.452	32258064.52	161290322.6	96774193.55	0
T03_IL10	17391304.35	60869565.22	1391304348	60869565.22	30434.78261	0
T07_IL01	0	5660377.358	566037735.8	584905660.4	188679245.3	7547.169811
T07_IL02	NaN	NaN	236842105.3	78947368.42	4631578947	0
T07_IL03	NaN	NaN	421052631.6	1600000000	484210526.3	0
T07_IL04	0	0	800000000	100000000	216000000	0
T07_IL05	0	3049645.39	70921985.82	35460992.91	354609929.1	0
T07_IL06	NaN	NaN	687022900.8	712468193.4	50890585.24	10178.11705
T07_IL07	4705882.353	4705882.353	705882352.9	329411764.7	329411764.7	7058.823529
T07_IL08	NaN	NaN	NaN	NaN	66225165.56	0
T07_IL09	2456140.351	0	35087719.3	35087719.3	70175438.6	0
T07_IL10	2307692.308	1003344.482	133779264.2	1672240.803	66889632.11	0
T10_IL01	0	634146.3415	219512195.1	73170731.71	48780487.8	121951.2195
T10_IL02	0	166666.6667	66666666.67	9666666.667	33333333.33	30000
T10_IL03	0	0	705882352.9	117647058.8	8431372.549	19607.84314
T10_IL04	0	0	600000000	66666666.67	233333333.3	76666.66667
T10_IL05	0	0	76923076.92	5384615.385	13461538.46	107692.3077
T10_IL06	52631.57895	89473684.21	526315.7895	8421052.632	1052631.579	0
T10_IL07	2100000	200000000	0	5200000000	3000000	0
T10_IL08	25000000	200000000	2000000	55000000	15000000	0
T10_IL09	4166666.667	91666666.67	83333333.33	666666666.7	83333333.33	0
T10_IL10	0	181818181.8	0	1606060606	151515.1515	0
T14_IL01	0	186666666.7	200000000	2666666.667	100000000	33333.33333
T14_IL02	0	1153846.154	115384615.4	7692307.692	76923076.92	0
T14_IL03	0	583333.3333	NaN	NaN	NaN	250000
T14_IL04	0	600000	NaN	NaN	NaN	0
T14_IL05	0	434782608.7	1086956522	434782608.7	347826087	0
T14_IL06	3571428.571	17857142.86	464285714.3	2678571429	607142857.1	0
T14_IL07	11764705.88	1176470588	58823529.41	3764705882	3529411.765	0
T14_IL08	625000	3125000	30000000	187500000	52500000	0
T14_IL09	280000	28000000	400000000	1360000000	480000000	0
T14_IL10	145833333.3	416666666.7	1000000000	500000000	41666666.67	0
T21_IL01	0	2281250	62500000	31250000	31250000	15625
T21_IL02	0	43750000	156250000	62500000	125000000	0
T21_IL03	0	0	3966666667	66666666.67	166666666.7	0
T21_IL04	0	0	363636363.6	NaN	0	0
T21_IL05	0	0	121212121.2	1212121.212	0	0
T21_IL06	0	18750000	2687500000	468750000	468750000	187500
T21_IL07	0	1705882.353	176470588.2	647058823.5	352941176.5	17647.05882
T21_IL08	0	0	247826.087	82608.69565	121739.1304	0
T21_IL09	0	160000	320000000	640000000	120000000	0
T21_IL10	0	111111.1111	1074074074	1148148148	148148148.1	0
T28_IL01	0	1666666.667	0	212121212.1	90909090.91	9090.909091
T28_IL02	0	451612.9032	0	1161290323	677419354.8	0
T28_IL03	0	0	0	1678571429	1928571429	0
T28_IL04	0	0	0	681818181.8	818181818.2	0
T28_IL05	0	0	0	38571428.57	3214285714	0
T28_IL06	0	176470.5882	0	2294117647	411764705.9	11764.70588
T28_IL07	0	32258.06452	0	1741935484	806451612.9	0
T28_IL08	0	0	0	2964285714	571428571.4	0
T28_IL09	0	0	0	NaN	1000000000	0
T28_IL10	0	0	0	1384615385	76923076.92	0
T62_IL01	0	46875000	1281250000	218750000	1250000	0
T62_IL02	0	70967741.94	548387096.8	354838709.7	193548387.1	0
T62_IL03	0	909090909.1	1151515152	909090909.1	606060606.1	0
T62_IL04	0	161290.3226	64516129.03	774193548.4	354838709.7	0
T62_IL05	0	0	266666666.7	916666666.7	200000000	0
T62_IL06	0	1440000	40000000	80000000	40000000	0
